# Supplementary material for: Chronic toxicity of dissolved barium and sodium chloride to the water flea Ceriodaphnia dubia: implications for unconventional gas flowback–produced waters
Source: Environ Toxicol Chem. 2025 Jan 6;44(1):169–83. doi: 10.1093/etojnl/vgae019 (PMC11790209; doi:10.1093/etojnl/vgae019)
Supplement: vgae019_Supplementary_Data [file vgae019_supplementary_data.zip]

Archive with 3 entries (2 files):
- vgae019_Supplementary_Data/
- vgae019_Supplementary_Data/Chronic toxicity... - SUPP. FIGURES (ETCJ-Jun-24-00349).docx
- vgae019_Supplementary_Data/Chronic toxicity... - SUPPLEMENTARY TABLES (ETCJ-Jun-24-00349).xlsx
