# Supplementary material for: Chronic toxicity of dissolved barium and sodium chloride to the water flea Ceriodaphnia dubia: implications for unconventional gas flowback–produced waters
Source: Environ Toxicol Chem. 2025 Jan 6;44(1):169–83. doi: 10.1093/etojnl/vgae019 (PMC11790209; doi:10.1093/etojnl/vgae019)
Supplement: vgae019_Supplementary_Data [file vgae019_supplementary_data.zip › vgae019_Supplementary_Data/Chronic toxicity... - SUPPLEMENTARY TABLES (ETCJ-Jun-24-00349).xlsx]

## Sheet: Table S1
								Ba measured concentrations and further detail working
								Ba treatment and time	Ba (µg/L)	--->	Nominal (mg/L)	Measured (mg/L)	Measured as % of nominal	--->	Ba (mg/L)	% of nom average	SE	--->	Nominal concentration (mg/L)	Mean (±SE) measured concentration (mg/L)	SE measured conc. (mg/L)	Nominal (%)
Nominal dissolved Ba concentration (mg/L)	Mean (±SE) measured concentration (mg/L)	Nominal (%)
								Control New 0-day	0.9		0	0.0009	N.A			#DIV/0!	#DIV/0!		Control	0.000675	8.53913e-05	N.A.
Control (0)	<0.0007 ± <0.0001	N.A.						Ba 0.5 mg/L New 0-day	303.3		0.5	0.3033	60.66		0.5	79.515	19.7093		0.5	0.397575	0.0985463	79.515
0.5	0.40 ± 0.10	79.515						Ba 1 mg/L New 0-day	1092		1	1.092	109.2		1	104.675	5.76272		1	1.04675	0.0576272	104.675
1	1.05 ± 0.06	104.675						Ba 2 mg/L New 0-day	2606		2	2.606	130.3		2	102.387	9.73968		2	2.04775	0.194794	102.387
2	2.05 ± 0.19	102.387						Ba 4 mg/L New 0-day	4675		4	4.675	116.875		4	106.925	8.59481		4	4.277	0.343792	106.925
4	4.28 ± 0.34	106.925						Ba 8 mg/L New 0-day	8030		8	8.03	100.375		8	103.5	5.84656		8	8.28	0.467725	103.5
8	8.28 ± 0.47	103.5						Ba 16 mg/L New 0-day	16820		16	16.82	105.125		16	94.0625	5.02008		16	15.05	0.803212	94.0625
16	15.05 ± 0.80	94.0625						Control Old 1-day	0.7		0	0.0007	N.A
								Ba 0.5 mg/L Old 1-day	365.6		0.5	0.3656	73.12
								Ba 1 mg/L Old 1-day	888		1	0.888	88.8
								Ba 2 mg/L Old 1-day	1703		2	1.703	85.15
								Ba 4 mg/L Old 1-day	5040		4	5.04	126
								Ba 8 mg/L Old 1-day	7990		8	7.99	99.875
								Ba 16 mg/L Old 1-day	12920		16	12.92	80.75
								Control New 6-day	0.6		0	0.0006	N.A
								Ba 0.5 mg/L New 6-day	238.6		0.5	0.2386	47.72
								Ba 1 mg/L New 6-day	1048		1	1.048	104.8
								Ba 2 mg/L New 6-day	1909		2	1.909	95.45
								Ba 4 mg/L New 6-day	3653		4	3.653	91.325
								Ba 8 mg/L New 6-day	7470		8	7.47	93.375
								Ba 16 mg/L New 6-day	15170		16	15.17	94.8125
								Control Old 7-day	0.5		0	0.0005	N.A
								Ba 0.5 mg/L Old 7-day	682.8		0.5	0.6828	136.56
								Ba 1 mg/L Old 7-day	1159		1	1.159	115.9
								Ba 2 mg/L Old 7-day	1973		2	1.973	98.65
								Ba 4 mg/L Old 7-day	3740		4	3.74	93.5
								Ba 8 mg/L Old 7-day	9630		8	9.63	120.375
								Ba 16 mg/L Old 7-day	15290		16	15.29	95.5625

## Sheet: Table S2
	Barium (dissolved Ba) Chronic					Sodium Chloride (NaCl) Chronic					Binary Barium (dissolved Ba) and Sodium Chloride (NaCl) Chronic
	Day, new/old	0, new	1, old	6, new	7, old	Day, new/old	0, new	1, old	5, new	6, old	Day, new/old	0, new	1, old	6, new	7, old
	Treatment (mg/L)					Treatment (mg/L)					Treatment (mg/L)
pH	Control	7.9	8.24	7.6	8.45	Control	7.46	8.03	7.8	7.99	Control	7.54	7.59	7.44	7.31
	0.5	7.91	8.41	7.96	8.47	205	7.52	8.05	7.81	8.04	1.5, 410	7.46	7.62	7.52	7.36
	1	7.93	8.55	8.23	8.56	410	7.61	8.07	7.87	8.09	1.5, 820	7.51	7.67	7.56	7.41
	2	7.94	8.57	8.35	8.64	615	7.7	8.07	7.92	8.1	1.5, 1230	7.58	7.68	7.59	7.43
	4	7.93	8.65	8.52	8.72	820	7.76	8.07	7.96	8.14	3, 410	7.61	7.7	7.61	7.42
	8	7.92	8.62	8.58	8.75	1025	7.75	8.05	7.97	8.15	3, 820	7.65	7.72	7.62	7.43
	16	7.89	8.57	8.51	8.69	1230	7.78	8.05	7.99	8.13	3, 1230	7.67	7.76	7.63	7.46
						1435	7.79	8.07	8	8.17	6, 410	7.66	7.77	7.63	7.46
											6, 820	7.72	7.73	7.66	7.46
											6, 1230	7.69	7.78	7.66	7.5
											12, 410	7.72	7.74	7.65	7.46
											12, 820	7.73	7.74	7.66	7.49
											12, 1230	7.73	7.74	7.67	7.49
DO (mg/L)	Control	7.87	7.89	8.11	8.26	Control	8.58	7.87	8.78	8.27	Control	8.43	7.78	8.54	7.95
	0.5	7.82	7.92	8.01	8.24	205	8.55	7.81	8.72	8.14	1.5, 410	8.42	7.77	8.52	7.83
	1	7.81	7.95	7.98	8.2	410	8.57	7.84	8.69	8.18	1.5, 820	8.41	7.75	8.5	7.88
	2	7.81	7.96	7.97	8.22	615	8.53	7.8	8.67	8.11	1.5, 1230	8.4	7.72	8.49	7.93
	4	7.8	7.97	8.19	8.4	820	8.5	7.82	8.67	8.14	3, 410	8.37	7.69	8.46	7.83
	8	7.81	7.98	8.2	8.42	1025	8.5	7.7	8.64	8.07	3, 820	8.37	7.71	8.45	7.88
	16	7.82	7.93	8.05	8.3	1230	8.48	7.71	8.62	7.98	3, 1230	8.38	7.78	8.42	7.76
						1435	8.46	7.72	8.59	8.01	6, 410	8.36	7.72	8.41	7.69
											6, 820	8.34	7.75	8.4	7.71
											6, 1230	8.32	7.76	8.37	7.73
											12, 410	8.31	7.63	8.37	7.62
											12, 820	8.28	7.64	8.36	7.81
											12, 1230	8.27	7.66	8.34	7.79
EC (µS/cm)	Control	505	511	523	527	Control	530	552	572	581	Control	534	565	545	559
	0.5	504	513	520	521	205	1013	1037	1032	1038	1.5, 410	1560	1577	1582	1603
	1	505	513	522	529	410	1526	1545	1556	1571	1.5, 820	2500	2520	2510	2540
	2	507	520	526	525	615	2010	2041	2056	2062	1.5, 1230	3560	3580	3590	3640
	4	512	519	530	528	820	2490	2520	2550	2550	3, 410	1623	1649	1664	1700
	8	520	528	538	535	1025	3000	3050	3080	3080	3, 820	2500	2520	2520	2540
	16	536	543	551	550	1230	3480	3550	3560	3580	3, 1230	3540	3550	3590	3630
						1435	4050	4120	4160	4170	6, 410	1630	1658	1660	1688
											6, 820	2500	2500	2530	2550
											6, 1230	3540	3570	3590	3640
											12, 410	1634	1667	1678	1716
											12, 820	2500	2540	2520	2560
											12, 1230	3540	3570	3590	3630
Temperature (°C)	experiment incubated at 25 ± 0.5 °C, water quality recorded at room temperature 22 ± 0.5 °C.					experiment incubated at 25 ± 0.5 °C, water quality recorded at room temperature 22 ± 0.5 °C.					experiment incubated at 25 ± 0.5 °C, water quality recorded at room temperature 22 ± 0.5 °C.

## Sheet: Table S3
Table S3A
	Control	0.5	1	2	4	8	16
Control
0.5	0.999788
1	0.0556633	0.129898
2	0.0145674	0.0404882	0.999666
4	0.0753166	0.171904	0.999994	0.996151
8	2.84468e-05	0.000110406	0.316251	0.526833	0.194588
16	3.19681e-07	1.35094e-06	0.0238458	0.0555845	0.010139	0.904267
Table S3B
	Control	205	410	615	820	1025	1230	1435
Control
205	0.937161
410	0.844547	0.175381
615	0.202915	0.00960905	0.954509
820	0.0370884	0.000904901	0.614243	0.99643
1025	1.08362e-05	8.78415e-08	0.00214022	0.059457	0.284572
1230	1.68195e-08	1.11765e-10	6.14112e-06	0.000421941	0.00488641	0.770128
1435	1.09573e-09	7.86538e-12	4.49975e-07	3.80699e-05	0.000545445	0.362552	0.998162
Table S3C
	Control	1.5, 410	1.5, 820	1.5, 1230	3, 410	3, 820	3, 1230	6, 410	6, 820	6, 1230	12, 410	12, 820	12, 1230
Control
1.5, 410	0.845783
1.5, 820	0.422275	0.00292893
1.5, 1230	0.223284	0.000794667	1
3, 410	1	0.976479	0.185326	0.0797267
3, 820	0.962404	0.0710095	0.998761	0.981785	0.800208
3, 1230	0.0998366	0.000198914	0.999971	1	0.0297803	0.901929
6, 410	0.989576	0.999997	0.0199288	0.00632184	0.99982	0.266208	0.0018141
6, 820	0.999993	0.451487	0.823766	0.603445	0.998132	0.999694	0.366199	0.823766
6, 1230	0.043746	5.58423e-05	0.998761	0.999986	0.0113761	0.748917	1	0.000566122	0.203684
12, 410	0.223284	0.000794667	1	1	0.0797267	0.981785	1	0.00632184	0.603445	0.999986
12, 820	0.223284	0.000794667	1	1	0.0797267	0.981785	1	0.00632184	0.603445	0.999986	1
12, 1230	0.0228261	2.18696e-05	0.992312	0.999694	0.00543662	0.603445	0.999999	0.000237476	0.123881	1	0.999694	0.999694

## Sheet: Table S4
Phylum/subphylum (other taxanomical info)	Scientific name	Organism life stage	Organism age	Barium salt used	Testing media/water	Exposure type	Effect	End-point time	Dissolved Ba (mg/L)					Reference
									NOEC	EC10	LC10	EC50	LC50
Chlorophyta	Chlorella sp. 12	Unicellular		Cl2	SSW	Static	Growth	48-h		3.5		10		(Golding et al., 2018)
	Chlorella sp. 12	Unicellular		Cl2	SSW-Cl	Static	Growth	48-h		40		240		(Golding et al., 2018)
	Raphidocelis subcapitata	Unicellular		Cl2	Tap water & dechlorinated culture water	Static	Growth rate	10-d	≥ 0.37					(Theegala et al., 2001)
	Raphidocelis subcapitata	Unicellular		Cl2	N.S.	Static	Growth rate	72-h	≥ 1.15 (dissolved)					From (ECHA, 2023)
	Raphidocelis subcapitata	Unicellular		Cl2	N.S.	Static	Growth rate	72-h	≥ 30.1 (total)					From (ECHA, 2023)
	Scenedesmus quadricauda	Unicellular		Cl2	N.S.	Static	Growth rate	96-h	34					(Bringmann & Kühn, 1959)
	Scenedesmus quadricauda	Unicellular		Cl2	Tap water & dechlorinated culture water	Static	Growth rate	7-d	≥ 0.37					(Theegala et al., 2001)
Vertebrata	Danio rerio	Embryos	< 4-d	Cl2	N.S.	Renewal	Mortality, hatching, growth, deformity	33-d	≥ 1.26 (aq)					From (ECHA, 2023)
	Danio rerio	Embryos	< 4-d	Cl2	N.S.	Renewal	Mortality, hatching, growth, deformity	33-d	≥ 40.3 (total)					From (ECHA, 2023)
	Oncorhynchus mykiss	Egg		Cl2	N.S.	Renewal	Mortality	28-d					42.7	(Bireg et al., 1980)
Crustacea	Austropotamobius pallipes			Cl2	N.S.	Static	Mortality	30-d					39	(Boutet & Chaisemartin, 1973)
	Austropotamobius pallipes			Cl2	N.S.	Static	Mortality	30-d					43	(Boutet & Chaisemartin, 1973)
	Ceriodaphnia dubia	Neonate	<24-h	Cl2	MHW-Cl	Renewal	Reproduction	7-d				10.1		This study
	Daphnia magna	Neonate	<12-h	N.S.	Lake Superior Water	Renewal	Mortality	21-d					13.5	(Biesinger & Christensen, 1972)
	Hyalella azteca	Young	1-11-d	Cl2	Dechlorinated tap water	Static	Mortality	7-d					>1	(Borgmann et al., 2005)
	Hyalella azteca	Young	1-11-d	Cl2	Dechlorinated tap water	Static	Mortality	7-d					>3.15	(Borgmann et al., 2005)
	Orconectes limosus			Cl2	N.S.	Static	Mortality	30-d					59	(Boutet & Chaisemartin, 1973)
	Orconectes limosus			Cl2	N.S.	Static	Mortality	30-d					61	(Boutet & Chaisemartin, 1973)
Gyrista	Nannochloropsis sp.	Unicellular		Cl2	Tap water & dechlorinated culture water	Static	Growth rate	10-d	≥ 0.37					(Theegala et al., 2001)
Hepatophyta	Scapania undulata			Cl2	N.S.	Static	Mortality	16-d		160 - 200				(Samecka-Cymerman, 1988)
Magnoliophyta	Lemna minor			Cl2	Pond and tap water	Static	Growth rate	96-h		7.6				(Wang, 1986b)
	Lemna minor			Cl2	Illinois River water	Static	Growth rate	96-h		5.5				(Wang, 1986a)
	Lemna minor			CO3	18 water sources	Static	Growth rate	96-h		5.5				(Wang, 1988)
	Lemna minor			N.S.	1/4 strength Steinberg medium	Static	Population	10-d				8.1		(Smith & Kwan, 1989)
	Myriophyllum spicatum			N.S.	Tap water	Static	Root weight	32-d				41.2		(Stanley, 1974)
	Myriophyllum spicatum			N.S.	Tap water	Static	Shoot weight	32-d				103		(Stanley, 1974)
	Myriophyllum spicatum			N.S.	Tap water	Static	Root length	32-d				113		(Stanley, 1974)
	Myriophyllum spicatum			N.S.	Tap water	Static	Shoot length	32-d				83.8		(Stanley, 1974)

## Sheet: Table S5
Phylum/subphylum (other taxanomical info)	Scientific name	Organism life stage	Organism age	Exposure type	Effect	End-point time	NaCl (mg/L)					Reference
							NOEC	EC10	LC10	EC50	LC50
Annelida	Limnodrilus hoffmeisteri			Static	Mortality	7-d					5800	(Wurtz & Bridges, 1961)
	Limnodrilus hoffmeisteri			Static	Mortality	10.875-d					5800	(Wurtz & Bridges, 1961)
	Lumbriculus variegatus	Adult		Renewal	Reproduction	28-d	366					(Elphick et al., 2011)
	Tubifex tubifex	Adult		Renewal	Reproduction	28-d	462					(Elphick et al., 2011)
Crustacea	Argulus coregoni	Egg		Renewal	Mortality	9-d	50000					(Hakalahti-Sirén et al., 2008)
	Asellus communis			Static	Mortality	7-d					6150	(Wurtz & Bridges, 1961)
	Austropotamobius pallipes	Egg		Renewal	Mortality	32-d	30000					(Policar et al., 2011)
	Austropotamobius pallipes	Egg		Renewal	Mortality	25-d	30000					(Policar et al., 2011)
	Caridina nilotica	Juvenile	~20-d	Renewal	Mortality	80-d					2420	(Slaughter et al., 2008)
	Caridina nilotica	Juvenile	~20-d	Renewal	Mortality	80-d					2670	(Slaughter et al., 2008)
	Caridina nilotica	Juvenile	~20-d	Renewal	Mortality	80-d					2640	(Slaughter et al., 2008)
	Caridina nilotica	Juvenile	~20-d	Renewal	Growth	80-d	2500					(Slaughter et al., 2008)
	Caridina nilotica	Juvenile	~20-d	Renewal	Reproduction	80-d	1900					(Slaughter et al., 2008)
	Caridina nilotica	Juvenile	~20-d	Renewal	Growth	80-d	16000					(Slaughter et al., 2008)
	Caridina nilotica	Juvenile	~20-d	Renewal	Growth	80-d	1900					(Slaughter et al., 2008)
	Caridina nilotica	Juvenile	~20-d	Renewal	Growth	80-d	1300					(Slaughter et al., 2008)
	Caridina nilotica	Juvenile	~20-d	Renewal	Growth	80-d	16000					(Slaughter et al., 2008)
	Caridina nilotica	Juvenile	~20-d	Renewal	Mortality	80-d	1900					(Slaughter et al., 2008)
	Caridina nilotica	Juvenile	~20-d	Renewal	Reproduction	80-d	16000					(Slaughter et al., 2008)
	Caridina nilotica	Juvenile	~20-d	Renewal	Growth	80-d	16000					(Slaughter et al., 2008)
	Ceriodaphnia dubia	Neonate	<24-h	Renewal	Reproduction	6-d		365				This study
	Ceriodaphnia dubia	Neonate	<24-h	Renewal	Reproduction	6-d				903		This study
	Ceriodaphnia dubia	Neonate	<24-h	Renewal	Mortality	6-d					708	This study
	Ceriodaphnia dubia	Neonate	<12-h	Renewal	Reproduction	9-d				NA		(Cowgill & Milazzo, 1991a)
	Ceriodaphnia dubia			Renewal	Reproduction	8-d				NA		(Cowgill & Milazzo, 1991b)
	Ceriodaphnia dubia	Adult		Renewal	Reproduction	9-d				>467		(Cowgill & Milazzo, 1991c)
	Ceriodaphnia dubia	Neonate	<24-h	Renewal	Reproduction	7-d				1350		(Harmon et al., 2003)
	Ceriodaphnia dubia	Neonate	<12-h	Renewal	Mortality	9-d					NA	(Cowgill & Milazzo, 1991a)
	Ceriodaphnia dubia			Renewal	Mortality	8					~2000	(Cowgill & Milazzo, 1991b)
	Ceriodaphnia dubia	Adult		Renewal	Mortality	9-d					>467	(Cowgill & Milazzo, 1991c)
	Ceriodaphnia dubia	Neonate	≤24-h	Renewal	Mortality	7-d					1710	(Degraeve et al., 1992)
	Ceriodaphnia dubia	Neonate	≤24-h	Renewal	Mortality	7-d					1640	(Degraeve et al., 1992)
	Ceriodaphnia dubia	Neonate	≤24-h	Renewal	Mortality	7-d					910	(Degraeve et al., 1992)
	Ceriodaphnia dubia	Neonate	≤24-h	Renewal	Mortality	7-d					1940	(Degraeve et al., 1992)
	Ceriodaphnia dubia	Neonate	≤24-h	Renewal	Mortality	7-d					1830	(Degraeve et al., 1992)
	Ceriodaphnia dubia	Neonate	≤24-h	Renewal	Mortality	7-d					1830	(Degraeve et al., 1992)
	Ceriodaphnia dubia	Neonate	≤24-h	Renewal	Mortality	7-d					1740	(Degraeve et al., 1992)
	Ceriodaphnia dubia	Neonate	≤24-h	Renewal	Mortality	7-d					1430	(Degraeve et al., 1992)
	Ceriodaphnia dubia	Neonate	≤24-h	Renewal	Mortality	7-d					1940	(Degraeve et al., 1992)
	Ceriodaphnia dubia	Neonate	≤24-h	Renewal	Mortality	7-d					1830	(Degraeve et al., 1992)
	Ceriodaphnia dubia	Neonate	≤24-h	Renewal	Mortality	7-d					1940	(Degraeve et al., 1992)
	Ceriodaphnia dubia	Neonate	≤24-h	Renewal	Mortality	7-d					<330	(Degraeve et al., 1992)
	Ceriodaphnia dubia	Neonate	≤24-h	Renewal	Mortality	7-d					1940	(Degraeve et al., 1992)
	Ceriodaphnia dubia	Neonate	≤24-h	Renewal	Mortality	7-d					280	(Degraeve et al., 1992)
	Ceriodaphnia dubia	Neonate	≤24-h	Renewal	Mortality	7-d					1170	(Degraeve et al., 1992)
	Ceriodaphnia dubia	Neonate	<24-h	Renewal	Mortality	7-d					1240	(Elphick et al., 2011)
	Ceriodaphnia dubia	Neonate	<24-h	Renewal	Mortality	7-d					540	(Elphick et al., 2011)
	Ceriodaphnia dubia	Neonate	<24-h	Renewal	Mortality	7-d					316	(Elphick et al., 2011)
	Ceriodaphnia dubia	Neonate	<24-h	Renewal	Mortality	7-d					1134	(Elphick et al., 2011)
	Ceriodaphnia dubia	Neonate	<24-h	Renewal	Mortality	7-d					1303	(Elphick et al., 2011)
	Ceriodaphnia dubia	Neonate	<24-h	Renewal	Mortality	7-d					132	(Elphick et al., 2011)
	Ceriodaphnia dubia	Neonate	6-30-h	Static	Reproduction	7-d	250					(Aragão & Pereira, 2003)
	Ceriodaphnia dubia	Neonate	16-24-h	Static	Reproduction	7-d	250					(Aragão & Pereira, 2003)
	Ceriodaphnia dubia	Neonate	16-24-h	Static	Reproduction	7-d	500					(Aragão & Pereira, 2003)
	Ceriodaphnia dubia	Neonate	16-24-h	Static	Reproduction	7-d	500					(Aragão & Pereira, 2003)
	Ceriodaphnia dubia	Neonate	6-30-h	Static	Reproduction	7-d	250					(Aragão & Pereira, 2003)
	Ceriodaphnia dubia	Neonate	6-30-h	Static	Reproduction	7-d	500					(Aragão & Pereira, 2003)
	Ceriodaphnia dubia	Neonate	16-24-h	Static	Reproduction	7-d	500					(Aragão & Pereira, 2003)
	Ceriodaphnia dubia	Neonate	6-30-h	Static	Reproduction	7-d	500					(Aragão & Pereira, 2003)
	Ceriodaphnia dubia	Neonate	6-30-h	Static	Reproduction	7-d	250					(Aragão & Pereira, 2003)
	Ceriodaphnia dubia	Neonate	16-24-h	Static	Reproduction	7-d	250					(Aragão & Pereira, 2003)
	Ceriodaphnia dubia	Neonate	6-30-h	Static	Reproduction	7-d	250					(Aragão & Pereira, 2003)
	Ceriodaphnia dubia	Neonate	16-24-h	Static	Reproduction	7-d	500					(Aragão & Pereira, 2003)
	Ceriodaphnia dubia	Neonate	≤24-h	Renewal	Reproduction	7-d	500					(Degraeve et al., 1992)
	Ceriodaphnia dubia	Neonate	≤24-h	Renewal	Reproduction	7-d	1500					(Degraeve et al., 1992)
	Ceriodaphnia dubia	Neonate	≤24-h	Renewal	Mortality	7-d	500					(Degraeve et al., 1992)
	Ceriodaphnia dubia	Neonate	≤24-h	Renewal	Mortality	7-d	1500					(Degraeve et al., 1992)
	Ceriodaphnia dubia	Neonate	≤24-h	Renewal	Reproduction	7-d	300					(Degraeve et al., 1992)
	Ceriodaphnia dubia	Neonate	≤24-h	Renewal	Reproduction	7-d	900					(Degraeve et al., 1992)
	Ceriodaphnia dubia	Neonate	≤24-h	Renewal	Reproduction	7-d	900					(Degraeve et al., 1992)
	Ceriodaphnia dubia	Neonate	≤24-h	Renewal	Reproduction	7-d	300					(Degraeve et al., 1992)
	Ceriodaphnia dubia	Neonate	≤24-h	Renewal	Mortality	7-d	1500					(Degraeve et al., 1992)
	Ceriodaphnia dubia	Neonate	≤24-h	Renewal	Reproduction	7-d	500					(Degraeve et al., 1992)
	Ceriodaphnia dubia	Neonate	≤24-h	Renewal	Reproduction	7-d	300					(Degraeve et al., 1992)
	Ceriodaphnia dubia	Neonate	≤24-h	Renewal	Mortality	7-d	900					(Degraeve et al., 1992)
	Ceriodaphnia dubia	Neonate	≤24-h	Renewal	Mortality	7-d	300					(Degraeve et al., 1992)
	Ceriodaphnia dubia	Neonate	≤24-h	Renewal	Mortality	7-d	500					(Degraeve et al., 1992)
	Ceriodaphnia dubia	Neonate	≤24-h	Renewal	Mortality	7-d	300					(Degraeve et al., 1992)
	Ceriodaphnia dubia	Neonate	<24-h	Renewal	Mortality	7-d	1700					(Harmon et al., 2003)
	Ceriodaphnia dubia	Neonate	<24-h	Renewal	Reproduction	7-d	440					(Harmon et al., 2003)
	Ceriodaphnia dubia	Neonate	<24-h	Renewal	Mortality	7-d	1250					(Sanders, 1993)
	Ceriodaphnia dubia	Neonate	<24-h	Renewal	Reproduction	7-d	620					(Sanders, 1993)
	Ceriodaphnia dubia	Neonate	<24-h	Renewal	Reproduction	7-d	620					(Sanders, 1993)
	Ceriodaphnia dubia	Neonate	<24-h	Renewal	Reproduction	7-d	620					(Sanders, 1993)
	Ceriodaphnia dubia	Neonate	<24-h	Renewal	Mortality	7-d	1250					(Sanders, 1993)
	Ceriodaphnia dubia	Neonate	<24-h	Renewal	Mortality	7-d	2500					(Sanders, 1993)
	Ceriodaphnia dubia	Neonate	<24-h	Renewal	Mortality	7-d	1250					(Sanders, 1993)
	Ceriodaphnia dubia	Neonate	<24-h	Renewal	Reproduction	7-d	620					(Sanders, 1993)
	Ceriodaphnia dubia	Neonate	<24-h	Renewal	Reproduction	7-d	1250					(Sanders, 1993)
	Ceriodaphnia dubia	Neonate	<24-h	Renewal	Mortality	7-d	1250					(Sanders, 1993)
	Ceriodaphnia dubia	Neonate	<24-h	Renewal	Mortality	7-d	620					(Sanders, 1993)
	Ceriodaphnia dubia	Neonate	<24-h	Renewal	Reproduction	7-d	620					(Sanders, 1993)
	Ceriodaphnia dubia	Neonate	<24-h	Renewal	Reproduction	7-d	620					(Sanders, 1993)
	Ceriodaphnia dubia	Neonate	<24-h	Renewal	Mortality	7-d	1250					(Sanders, 1993)
	Ceriodaphnia dubia	Neonate	<24-h	Renewal	Mortality	7-d	1250					(Sanders, 1993)
	Ceriodaphnia dubia	Neonate	<24-h	Renewal	Reproduction	7-d	620					(Sanders, 1993)
	Ceriodaphnia dubia	Neonate	<24-h	Renewal	Mortality	7-d	1250					(Sanders, 1993)
	Ceriodaphnia dubia	Neonate	<24-h	Renewal	Mortality	7-d	1250					(Sanders, 1993)
	Ceriodaphnia dubia	Neonate	<24-h	Renewal	Mortality	7-d	1250					(Sanders, 1993)
	Ceriodaphnia dubia	Neonate	<24-h	Renewal	Reproduction	7-d	1250					(Sanders, 1993)
	Ceriodaphnia dubia	Neonate	<24-h	Renewal	Mortality	7-d	1250					(Sanders, 1993)
	Ceriodaphnia dubia	Neonate	<24-h	Renewal	Reproduction	7-d	620					(Sanders, 1993)
	Ceriodaphnia dubia	Neonate	<24-h	Renewal	Mortality	7-d	1250					(Sanders, 1993)
	Ceriodaphnia dubia	Neonate	<24-h	Renewal	Mortality	7-d	1250					(Sanders, 1993)
	Ceriodaphnia dubia	Neonate	<24-h	Renewal	Reproduction	7-d	620					(Sanders, 1993)
	Ceriodaphnia dubia	Neonate	<24-h	Renewal	Mortality	7-d	1250					(Sanders, 1993)
	Ceriodaphnia dubia	Neonate	<24-h	Renewal	Mortality	7-d	1250					(Sanders, 1993)
	Ceriodaphnia dubia	Neonate	<24-h	Renewal	Reproduction	7-d	620					(Sanders, 1993)
	Ceriodaphnia dubia	Neonate	<24-h	Renewal	Reproduction	7-d	620					(Sanders, 1993)
	Ceriodaphnia dubia	Neonate	<24-h	Renewal	Reproduction	7-d	1250					(Sanders, 1993)
	Ceriodaphnia dubia	Neonate	<24-h	Renewal	Mortality	7-d	1250					(Sanders, 1993)
	Ceriodaphnia dubia	Neonate	<24-h	Renewal	Reproduction	7-d	620					(Sanders, 1993)
	Ceriodaphnia dubia	Neonate	<24-h	Renewal	Reproduction	7-d	310					(Sanders, 1993)
	Ceriodaphnia dubia	Neonate	<24-h	Renewal	Mortality	7-d	1250					(Sanders, 1993)
	Ceriodaphnia dubia	Neonate	<24-h	Renewal	Reproduction	7-d	620					(Sanders, 1993)
	Ceriodaphnia dubia	Neonate	<24-h	Renewal	Mortality	7-d	1250					(Sanders, 1993)
	Ceriodaphnia dubia	Neonate	<24-h	Renewal	Reproduction	7-d	620					(Sanders, 1993)
	Ceriodaphnia dubia	Neonate	<24-h	Renewal	Mortality	7-d	1250					(Sanders, 1993)
	Ceriodaphnia dubia	Neonate	<24-h	Renewal	Reproduction	7-d	1250					(Sanders, 1993)
	Ceriodaphnia dubia	Neonate	<24-h	Renewal	Reproduction	7-d	620					(Sanders, 1993)
	Ceriodaphnia dubia	Neonate	<24-h	Renewal	Reproduction	7-d	620					(Sanders, 1993)
	Ceriodaphnia dubia	Neonate	<24-h	Renewal	Mortality	7-d	1250					(Sanders, 1993)
	Ceriodaphnia dubia	Neonate	<24-h	Renewal	Mortality	7-d	1250					(Sanders, 1993)
	Ceriodaphnia dubia	Neonate	<24-h	Renewal	Reproduction	7-d	620					(Sanders, 1993)
	Ceriodaphnia dubia	Neonate	<24-h	Renewal	Mortality	7-d	1250					(Sanders, 1993)
	Ceriodaphnia dubia	Neonate	<24-h	Renewal	Reproduction	7-d	620					(Sanders, 1993)
	Ceriodaphnia dubia	Neonate	<24-h	Renewal	Reproduction	7-d	130					(Sanders, 1993)
	Ceriodaphnia dubia	Neonate	<24-h	Renewal	Mortality	7-d	1250					(Sanders, 1993)
	Ceriodaphnia dubia			Renewal	Reproduction	7-d	1000					(Stark, 1999)
	Ceriodaphnia dubia			Renewal	Reproduction	7-d	500					(Stark, 1999)
	Ceriodaphnia dubia			Renewal	Reproduction	7-d	500					(Stark, 1999)
	Ceriodaphnia dubia			Renewal	Reproduction	7-d	500					(Stark, 1999)
	Ceriodaphnia dubia			Renewal	Reproduction	7-d	1500					(Stark, 1999)
	Ceriodaphnia dubia			Renewal	Reproduction	7-d	1500					(Stark, 1999)
	Ceriodaphnia dubia			Renewal	Reproduction	7-d	1000					(Stark, 1999)
	Ceriodaphnia dubia			Renewal	Reproduction	7-d	1500					(Stark, 1999)
	Ceriodaphnia dubia			Renewal	Reproduction	7-d	500					(Stark, 1999)
	Ceriodaphnia dubia			Renewal	Reproduction	7-d	500					(Stark, 1999)
	Ceriodaphnia dubia			Renewal	Reproduction	7-d	500					(Stark, 1999)
	Ceriodaphnia dubia			Renewal	Reproduction	7-d	500					(Stark, 1999)
	Ceriodaphnia sp.	Young	0-4 Hour(s)	Renewal	Reproduction	7-d	1155					(Taylor et al., 1988)
	Daphnia ambigua	Neonate	<24-h	Renewal	Reproduction	10-d				650		(Harmon et al., 2003)
	Daphnia ambigua	Neonate	<24-h	Renewal	Mortality	10-d	440					(Harmon et al., 2003)
	Daphnia ambigua	Neonate	<24-h	Renewal	Reproduction	10-d	440					(Harmon et al., 2003)
	Daphnia magna	Neonate	<12-h	Renewal	Reproduction	10-d				NA		(Cowgill & Milazzo, 1991a)
	Daphnia magna	Adult		Renewal	Reproduction	10-d				>467		(Cowgill & Milazzo, 1991c)
	Daphnia magna	Neonate	<24-h	Renewal	Mortality	21-d				4040		(Kolkmeier & Brooks, 2013)
	Daphnia magna	Neonate	<12-h	Renewal	Mortality	21-d					1480	(Biesinger & Christensen, 1972)
	Daphnia magna	Neonate	<12-h	Renewal	Mortality	10-d					~6000	(Cowgill & Milazzo, 1991a)
	Daphnia magna	Adult		Renewal	Mortality	10-d					>467	(Cowgill & Milazzo, 1991c)
	Daphnia magna		<24-h	Renewal	Reproduction	21-d	506					(Elphick et al., 2011)
	Daphnia magna	Neonate	<24-h	Renewal	Reproduction	21-d	500					(Kolkmeier & Brooks, 2013)
	Daphnia pulex	Neonate	24-48-h	Renewal	Reproduction	21-d	1200					(Bezirci et al., 2012)
	Daphnia pulex	Neonate	24-48-h	Renewal	Growth	21-d	400					(Bezirci et al., 2012)
	Daphnia pulex	Neonate	24-48-h	Renewal	Mortality	21-d	400					(Bezirci et al., 2012)
	Daphnia pulex	Neonate	24-48-h	Renewal	Mortality	21-d	400					(Bezirci et al., 2012)
	Daphnia pulex			Renewal	Growth	21-d	314					(Birge et al., 1985)
	Daphnia pulex			Renewal	Reproduction	21-d	314					(Birge et al., 1985)
	Daphnia pulex			Renewal	Reproduction	21-d	314					(Birge et al., 1985)
	Hyalella azteca		7-9-d	Renewal	Growth	42-d				358		(Soucek & Dickinson, 2016)
	Hyalella azteca		7-9-d	Renewal	Reproduction	42-d				1109		(Soucek & Dickinson, 2016)
	Hyalella azteca		7-9-d	Renewal	Growth	42-d				910		(Soucek & Dickinson, 2016)
	Hyalella azteca	Juvenile	2-10-d	Renewal	Mortality	21-d			781			(Bartlett et al., 2012)
	Hyalella azteca	Juvenile	2-10-d	Renewal	Mortality	7-d			831			(Bartlett et al., 2012)
	Hyalella azteca	Juvenile	2-10-d	Renewal	Mortality	14-d			842			(Bartlett et al., 2012)
	Hyalella azteca	Juvenile	2-10-d	Renewal	Mortality	28-d			733			(Bartlett et al., 2012)
	Hyalella azteca	Juvenile	2-10-d	Renewal	Mortality	7-d					1510	(Bartlett et al., 2012)
	Hyalella azteca	Juvenile	2-10-d	Renewal	Mortality	14-d					1280	(Bartlett et al., 2012)
	Hyalella azteca	Juvenile	2-10-d	Renewal	Mortality	21-d					1240	(Bartlett et al., 2012)
	Hyalella azteca	Juvenile	2-10-d	Renewal	Mortality	28-d					1200	(Bartlett et al., 2012)
	Hyalella azteca		7-9-d	Renewal	Mortality	42-d					560	(Soucek & Dickinson, 2016)
	Hyalella azteca		7-8-d	Renewal	Growth	28-d	2210					(Elphick et al., 2011)
	Hyalella azteca		7-9-d	Renewal	Growth	42-d	216					(Soucek & Dickinson, 2016)
	Hyalella azteca		7-9-d	Renewal	Growth	42-d	778					(Soucek & Dickinson, 2016)
	Hyalella azteca		7-9-d	Renewal	Mortality	42-d	216					(Soucek & Dickinson, 2016)
	Hyalella azteca		7-9-d	Renewal	Reproduction	42-d	1529					(Soucek & Dickinson, 2016)
	Hyalella azteca		7-9-d	Renewal	Mortality	42-d	97					(Soucek et al., 2015)
	Pacifastacus leniusculus	Egg		Pulse	Mortality	71-d	30000					(Celada et al., 2004)
	Pacifastacus leniusculus	Egg		Pulse	Mortality	71-d	30000					(Celada et al., 2004)
Cyanophycota	Spirulina sp.			Static	Population	7-d	11688.6					(Deniz et al., 2011)
	Spirulina sp.			Static	Population	7-d	23377.1					(Deniz et al., 2011)
	Spirulina sp.			Static	Population	7-d	11688.6					(Deniz et al., 2011)
	Spirulina sp.			Static	Population	7-d	11688.6					(Deniz et al., 2011)
Hexapoda	Chironomus dilutus		<24-h post hatch	Renewal	Growth	20-d	2133					(Elphick et al., 2011)
	Culiseta incidens	Larva	1 Instar	Static	Development	11-d	1000					(Lee, 1973)
	Isonychia bicolor	Nymph		Aquatic - not reported	Mortality	7-d					2280	(Echols et al., 2010)
	Isonychia bicolor	Nymph		Aquatic - not reported	Mortality	7-d					1290	(Echols et al., 2010)
	Isonychia bicolor	Nymph		Aquatic - not reported	Mortality	7-d					1380	(Echols et al., 2010)
	Isonychia bicolor	Nymph		Aquatic - not reported	Mortality	7-d					1900	(Echols et al., 2010)
	Isonychia bicolor			Renewal	Mortality	14-d	8000					(Echols et al., 2013)
	Isonychia bicolor			Renewal	Mortality	14-d	2000					(Echols et al., 2013)
	Isonychia bicolor			Renewal	Mortality	14-d	500					(Echols et al., 2013)
	Isonychia bicolor			Renewal	Mortality	14-d	1000					(Echols et al., 2013)
	Isonychia bicolor			Renewal	Mortality	14-d	8000					(Echols et al., 2013)
	Isonychia bicolor			Renewal	Mortality	14-d	1000					(Echols et al., 2013)
	Isonychia bicolor			Renewal	Mortality	14-d	2000					(Echols et al., 2013)
	Isonychia bicolor			Renewal	Mortality	14-d	2000					(Echols et al., 2013)
	Isonychia bicolor			Renewal	Mortality	14-d	2000					(Echols et al., 2013)
	Isonychia bicolor			Renewal	Mortality	14-d	2000					(Echols et al., 2013)
	Maccaffertium sp.			Renewal	Mortality	14-d	2000					(Echols et al., 2013)
	Maccaffertium sp.			Renewal	Mortality	14-d	4000					(Echols et al., 2013)
	Maccaffertium sp.			Renewal	Mortality	14-d	2000					(Echols et al., 2013)
	Maccaffertium sp.			Renewal	Mortality	14-d	500					(Echols et al., 2013)
	Maccaffertium sp.			Renewal	Mortality	14-d	8000					(Echols et al., 2013)
	Maccaffertium sp.			Renewal	Mortality	14-d	2000					(Echols et al., 2013)
	Maccaffertium sp.			Renewal	Mortality	14-d	1000					(Echols et al., 2013)
	Neocloeon triangulifer	Larva	<24-h	Renewal	Development	26.5-d	194					(Soucek & Dickinson, 2015)
	Neocloeon triangulifer	Larva	<24-h	Renewal	Mortality	26.5-d	194					(Soucek & Dickinson, 2015)
	Neocloeon triangulifer	Larva	<24-h	Renewal	Development	26.5-d	194					(Soucek & Dickinson, 2015)
	Stenonema modestum	Larva		Renewal	Development	7-d	4000					(Diamond et al., 1992)
	Stenonema modestum	Larva		Renewal	Mortality	14-d	5600					(Diamond et al., 1992)
	Stenonema modestum	Larva		Renewal	Development	7-d	4000					(Diamond et al., 1992)
	Stenonema modestum	Larva		Renewal	Mortality	14-d	2700					(Diamond et al., 1992)
	Stenonema modestum	Larva		Renewal	Development	14-d	2000					(Diamond et al., 1992)
	Stenonema modestum	Larva		Renewal	Development	14-d	4000					(Diamond et al., 1992)
	Stenonema modestum	Larva		Renewal	Growth	14-d	7000					(Diamond et al., 1992)
	Stenonema modestum	Larva		Renewal	Growth	14-d	7000					(Diamond et al., 1992)
	Stenonema modestum	Larva		Renewal	Growth	14-d	2700					(Diamond et al., 1992)
	Stenonema modestum	Larva		Renewal	Growth	14-d	4000					(Diamond et al., 1992)
Magnoliophyta	Lemna minor	N.S.	N.S.	N.S.	Population	7-d		818.2				(Simmons, 2012)
	Lemna minor		3 Frond	Renewal	Population	7-d				5390		(Buckley et al., 1996)
	Lemna minor		3 Frond	Renewal	Population	7-d				5500		(Buckley et al., 1996)
	Lemna minor		3 Frond	Renewal	Population	7-d				4880		(Buckley et al., 1996)
	Lemna minor		3 Frond	Renewal	Population	7-d				5000		(Buckley et al., 1996)
	Lemna minor			Static	Growth	7-d				4308		(De Souza et al., 2011)
	Lemna minor			Aquatic - not reported	Population	7-d				3039.03		(Simmons, 2012)
	Lemna minor			Static	Mortality	7-d					2140	(Della Vechia et al., 2016)
	Myriophyllum spicatum			Static	Growth	32-d				7423		(Stanley, 1974)
	Myriophyllum spicatum			Static	Growth	32-d				8008		(Stanley, 1974)
	Myriophyllum spicatum			Static	Population	32-d				5962		(Stanley, 1974)
	Myriophyllum spicatum			Static	Population	32-d				8183		(Stanley, 1974)
	Phragmites australis			Renewal	Morphology	21-d	5844.28					(Gorai et al., 2010)
	Phragmites australis			Renewal	Growth	21-d	5844.28					(Gorai et al., 2010)
	Phragmites australis			Renewal	Growth	21-d	5844.28					(Gorai et al., 2010)
	Phragmites australis			Renewal	Growth	21-d	5844.28					(Gorai et al., 2010)
	Phragmites australis	Seedling	2 Month(s)	Renewal	Morphology	21-d	5844.28					(Gorai et al., 2011)
	Phragmites australis	Seedling	2 Month(s)	Renewal	Morphology	21-d	5844.28					(Gorai et al., 2011)
	Phragmites australis	Seedling	2 Month(s)	Renewal	Growth	21-d	5844.28					(Gorai et al., 2011)
	Phragmites australis	Seedling	2 Month(s)	Renewal	Growth	21-d	5844.28					(Gorai et al., 2011)
	Phragmites australis	Seedling	2 Month(s)	Renewal	Growth	21-d	5844.28					(Gorai et al., 2011)
	Sesuvium portulacastrum			Aquatic - not reported	Growth	45-d	46754.2					(Messedi et al., 2004)
	Sesuvium portulacastrum			Aquatic - not reported	Growth	45-d	46754.2					(Messedi et al., 2004)
	Sesuvium portulacastrum			Aquatic - not reported	Growth	45-d	46754.2					(Messedi et al., 2004)
	Sesuvium portulacastrum			Aquatic - not reported	Growth	45-d	46754.2					(Messedi et al., 2004)
	Sesuvium portulacastrum			Aquatic - not reported	Growth	45-d	46754.2					(Messedi et al., 2004)
	Sesuvium portulacastrum			Aquatic - not reported	Growth	45-d	46754.2					(Messedi et al., 2004)
	Sesuvium portulacastrum			Aquatic - not reported	Growth	45-d	46754.2					(Messedi et al., 2004)
Mollusca	Physella pomilia	Egg	≤48 Hour(s)	Aquatic - not reported	Mortality	14-d	1732					(Suski et al., 2012)
	Physella pomilia	Egg	≤48 Hour(s)	Aquatic - not reported	Mortality	14-d	1732					(Suski et al., 2012)
	Planorbella trivolvis	Egg	≤48 Hour(s)	Aquatic - not reported	Mortality	14-d	1732					(Suski et al., 2012)
Oomycota	Saprolegnia parasitica			Flow-through	Population	14-d	35200					(Schreier et al., 1996)
	Saprolegnia parasitica			Pulse	Population	32-d	15540					(Waterstrat & Marking, 1995)
	Saprolegnia parasitica			Pulse	Population	32-d	15540					(Waterstrat & Marking, 1995)
Platyhelminthes	Schistosoma mansoni	New, newly or recent hatch		Renewal	Development	35-d	2000					(Mostafa, 1997)
	Schistosoma mansoni	New, newly or recent hatch		Renewal	Reproduction	98-d	2000					(Mostafa, 1997)
Polypodiophyta	Azolla caroliniana			Static	Mortality	7-d					650	(Della Vechia et al., 2016)
	Salvinia natans			Static	Growth	14-d	2922.14					(Jampeetong & Brix, 2009)
	Salvinia natans			Static	Morphology	14-d	2922.14					(Jampeetong & Brix, 2009)
	Salvinia natans			Static	Growth	14-d	2922.14					(Jampeetong & Brix, 2009)
Vertebrata	Carassius auratus			Static	Mortality	10-d					4324	(Threader & Houston, 1983)
	Danio rerio	Adult		Flow-through	Genetics	21-d	183.353					(Craig et al., 2010)
	Danio rerio	Adult		Flow-through	Genetics	21-d	183.353					(Craig et al., 2010)
	Danio rerio	Adult		Flow-through	Genetics	21-d	183.353					(Craig et al., 2010)
	Danio rerio	Adult		Flow-through	Genetics	21-d	183.353					(Craig et al., 2010)
	Danio rerio	Adult		Flow-through	Genetics	21-d	183.353					(Craig et al., 2010)
	Danio rerio	Adult		Flow-through	Genetics	21-d	183.353					(Craig et al., 2010)
	Danio rerio	Adult		Flow-through	Genetics	21-d	183.353					(Craig et al., 2010)
	Danio rerio	Adult		Flow-through	Genetics	21-d	183.353					(Craig et al., 2010)
	Danio rerio	Adult		Flow-through	Genetics	21-d	183.353					(Craig et al., 2010)
	Danio rerio	Adult		Flow-through	Genetics	21-d	183.353					(Craig et al., 2010)
	Gambusia holbrooki	Adult		Renewal	Reproduction	56-d	100					(Park et al., 2006)
	Gambusia holbrooki	Fry	<1 Week(s)	Renewal	Growth	28-d	100					(Park et al., 2006)
	Gambusia holbrooki	Adult		Renewal	Reproduction	56-d	100					(Park et al., 2006)
	Gambusia holbrooki	Fry	<1 Week(s)	Renewal	Growth	28-d	100					(Park et al., 2006)
	Gambusia holbrooki	Adult		Renewal	Morphology	56-d	100					(Park et al., 2006)
	Ictalurus punctatus	Fingerling		Renewal	Mortality	28-d	5000					(Li et al., 1996)
	Ictalurus punctatus	Fingerling		Renewal	Mortality	28-d	5000					(Li et al., 1996)
	Ictalurus punctatus	Juvenile		Food	Growth	42-d	40					(Welker et al., 2011)
	Ictalurus punctatus	Juvenile		Food	Growth	70-d	40					(Welker et al., 2011)
	Micropterus salmoides			Renewal	Reproduction	28-d	20000					(Rach et al., 2006)
	Oncorhynchus mykiss	Embryo	30-min post-fertilization	Renewal	Growth	54-d	1104					(Elphick et al., 2011)
	Oncorhynchus mykiss	Egg	36 hours post-spawn	Flow-through	Mortality	14-d	32900					(Schreier et al., 1996)
	Oncorhynchus mykiss	Egg	36 hours post-spawn	Flow-through	Mortality	14-d	35200					(Schreier et al., 1996)
	Oncorhynchus mykiss	Egg		Flow-through	Growth	56-d	643					(Spehar, 1987)
	Oncorhynchus mykiss	Egg		Flow-through	Growth	90-d	1324					(Spehar, 1987)
	Oncorhynchus mykiss	Egg		Flow-through	Mortality	90-d	643					(Spehar, 1987)
	Oncorhynchus mykiss	Egg		Flow-through	Mortality	56-d	1324					(Spehar, 1987)
	Oncorhynchus mykiss	Egg		Flow-through	Growth	56-d	955					(Spehar, 1986)
	Oncorhynchus mykiss	Egg		Flow-through	Mortality	56-d	1924					(Spehar, 1986)
	Oncorhynchus tshawytscha	Embryo		Pulse	Mortality	43-d	29300					(Waterstrat & Marking, 1995)
	Pimephales promelas	Egg		Flow-through	Mortality	33-d	252					(Birge et al., 1985)
	Pimephales promelas	Embryo	36-h post fertilization	Renewal	Growth	33-d	558					(Elphick et al., 2011)
	Pimephales promelas	Larva	4-d	Renewal	Growth	7-d	4000					(Pickering et al., 1996)
	Pimephales promelas	Larva	1-d	Renewal	Mortality	7-d	4000					(Pickering et al., 1996)
	Pimephales promelas	Larva	7-d	Renewal	Growth	7-d	4000					(Pickering et al., 1996)
	Pimephales promelas	Larva	1-d	Renewal	Growth	7-d	4000					(Pickering et al., 1996)
	Pimephales promelas	Larva	7-d	Renewal	Mortality	7-d	4000					(Pickering et al., 1996)
	Pimephales promelas	Larva	7-d	Renewal	Mortality	7-d	4000					(Pickering et al., 1996)
	Pimephales promelas	Larva	7-d	Renewal	Growth	7-d	4000					(Pickering et al., 1996)
	Pimephales promelas	Larva	4-d	Renewal	Mortality	7-d	4000					(Pickering et al., 1996)
	Pimephales promelas	Larva	1-d	Renewal	Mortality	7-d	4000					(Pickering et al., 1996)
	Pimephales promelas	Larva	4-d	Renewal	Growth	7-d	4000					(Pickering et al., 1996)
	Pimephales promelas	Larva	1-d	Renewal	Growth	7-d	4000					(Pickering et al., 1996)
	Pimephales promelas	Larva	4-d	Renewal	Mortality	7-d	4000					(Pickering et al., 1996)
	Pimephales promelas	Larva	<24-h	Renewal	Growth	7-d	1250					(Sanders, 1993)
	Pimephales promelas	Larva	<24-h	Renewal	Mortality	7-d	2500					(Sanders, 1993)
	Pimephales promelas	Larva	<24-h	Renewal	Growth	7-d	5000					(Sanders, 1993)
	Pimephales promelas	Larva	<24-h	Renewal	Growth	7-d	1250					(Sanders, 1993)
	Pimephales promelas	Larva	<24-h	Renewal	Mortality	7-d	2500					(Sanders, 1993)
	Pimephales promelas	Larva	<24-h	Renewal	Growth	7-d	250					(Sanders, 1993)
	Pimephales promelas	Larva	<24-h	Renewal	Growth	7-d	1250					(Sanders, 1993)
	Pimephales promelas	Larva	<24-h	Renewal	Mortality	7-d	2500					(Sanders, 1993)
	Pimephales promelas	Larva	<24-h	Renewal	Mortality	7-d	1250					(Sanders, 1993)
	Pimephales promelas	Larva	<24-h	Renewal	Growth	7-d	2500					(Sanders, 1993)
	Pimephales promelas	Larva	<24-h	Renewal	Mortality	7-d	2500					(Sanders, 1993)
	Pimephales promelas	Larva	<24-h	Renewal	Mortality	7-d	1250					(Sanders, 1993)
	Pimephales promelas	Larva	<24-h	Renewal	Growth	7-d	1250					(Sanders, 1993)
	Pimephales promelas	Larva	<24-h	Renewal	Growth	7-d	1250					(Sanders, 1993)
	Pimephales promelas	Larva	<24-h	Renewal	Growth	7-d	2500					(Sanders, 1993)
	Pimephales promelas	Larva	<24-h	Renewal	Growth	7-d	1250					(Sanders, 1993)
	Pimephales promelas	Larva	<24-h	Renewal	Mortality	7-d	1250					(Sanders, 1993)
	Pimephales promelas	Larva	<24-h	Renewal	Mortality	7-d	2500					(Sanders, 1993)
	Pimephales promelas	Larva	<24-h	Renewal	Mortality	7-d	1250					(Sanders, 1993)
	Pimephales promelas	Larva	<24-h	Renewal	Growth	7-d	2500					(Sanders, 1993)
	Pimephales promelas	Larva	<24-h	Renewal	Mortality	7-d	2500					(Sanders, 1993)
	Pimephales promelas	Larva	<24-h	Renewal	Mortality	7-d	1250					(Sanders, 1993)
	Pimephales promelas	Larva	<24-h	Renewal	Growth	7-d	1250					(Sanders, 1993)
	Pimephales promelas	Larva	<24-h	Renewal	Mortality	7-d	1250					(Sanders, 1993)
	Pimephales promelas	Larva	<24-h	Renewal	Mortality	7-d	2500					(Sanders, 1993)
	Pimephales promelas	Larva	<24-h	Renewal	Growth	7-d	1250					(Sanders, 1993)
	Pimephales promelas	Larva	<24-h	Renewal	Growth	7-d	1250					(Sanders, 1993)
	Pimephales promelas	Larva	<24-h	Renewal	Growth	7-d	1250					(Sanders, 1993)
	Pimephales promelas	Larva	<24-h	Renewal	Growth	7-d	1250					(Sanders, 1993)
	Pimephales promelas	Larva	<24-h	Renewal	Growth	7-d	1250					(Sanders, 1993)
	Pimephales promelas	Larva	<24-h	Renewal	Mortality	7-d	1250					(Sanders, 1993)
	Pimephales promelas	Larva	<24-h	Renewal	Growth	7-d	1250					(Sanders, 1993)
	Pimephales promelas	Larva	<24-h	Renewal	Mortality	7-d	1250					(Sanders, 1993)
	Pimephales promelas	Larva	<24-h	Renewal	Mortality	7-d	2500					(Sanders, 1993)
	Pimephales promelas	Larva	<24-h	Renewal	Growth	7-d	1250					(Sanders, 1993)
	Pimephales promelas	Larva	<24-h	Renewal	Mortality	7-d	2500					(Sanders, 1993)
	Pimephales promelas	Larva	<24-h	Renewal	Mortality	7-d	1250					(Sanders, 1993)
	Pimephales promelas	Larva	<24-h	Renewal	Mortality	7-d	1250					(Sanders, 1993)
	Pimephales promelas	Larva	<24-h	Renewal	Mortality	7-d	1250					(Sanders, 1993)
	Pimephales promelas	Larva	<24-h	Renewal	Growth	7-d	1250					(Sanders, 1993)
	Pimephales promelas	Larva	<24-h	Renewal	Growth	7-d	1250					(Sanders, 1993)
	Pimephales promelas	Larva	<24-h	Renewal	Growth	7-d	2500					(Sanders, 1993)
	Pimephales promelas	Larva	<24-h	Renewal	Mortality	7-d	1250					(Sanders, 1993)
	Pimephales promelas	Larva	<24-h	Renewal	Growth	7-d	2500					(Sanders, 1993)
	Pimephales promelas	Larva	<24-h	Renewal	Growth	7-d	1250					(Sanders, 1993)
	Pimephales promelas	Larva	<24-h	Renewal	Mortality	7-d	1250					(Sanders, 1993)
	Pimephales promelas	Larva	<24-h	Renewal	Mortality	7-d	2500					(Sanders, 1993)
	Pimephales promelas	Larva	<24-h	Renewal	Mortality	7-d	1250					(Sanders, 1993)
	Pimephales promelas		6-9 Month(s)	Flow-through	Development	21-d	25.43					(Squires et al., 2013)
	Pimephales promelas		6-9 Month(s)	Flow-through	Reproduction	21-d	25.43					(Squires et al., 2013)
	Pimephales promelas		6-9 Month(s)	Flow-through	Mortality	21-d	25.43					(Squires et al., 2013)
	Pimephales promelas		6-9 Month(s)	Flow-through	Development	21-d	25.43					(Squires et al., 2013)
	Pimephales promelas		6-9 Month(s)	Flow-through	Growth	21-d	25.43					(Squires et al., 2013)
	Pimephales promelas		6-9 Month(s)	Flow-through	Reproduction	21-d	25.43					(Squires et al., 2013)
	Pimephales promelas		6-9 Month(s)	Flow-through	Reproduction	21-d	25.43					(Squires et al., 2013)
	Pimephales promelas		6-9 Month(s)	Flow-through	Growth	21-d	25.43					(Squires et al., 2013)
	Pimephales promelas		6-9 Month(s)	Flow-through	Mortality	21-d	25.43					(Squires et al., 2013)
	Pimephales promelas		6-9 Month(s)	Flow-through	Morphology	21-d	25.43					(Squires et al., 2013)
	Pimephales promelas		6-9 Month(s)	Flow-through	Growth	21-d	25.43					(Squires et al., 2013)
	Pimephales promelas		6-9 Month(s)	Flow-through	Reproduction	21-d	25.43					(Squires et al., 2013)
	Pimephales promelas		6-9 Month(s)	Flow-through	Morphology	21-d	25.43					(Squires et al., 2013)
	Pimephales promelas		6-9 Month(s)	Flow-through	Morphology	21-d	25.43					(Squires et al., 2013)
	Pimephales promelas			Renewal	Growth	7-d	1000					(Stark, 1999)
	Pimephales promelas			Renewal	Growth	7-d	1000					(Stark, 1999)
	Pimephales promelas			Renewal	Growth	7-d	1000					(Stark, 1999)
	Pimephales promelas			Renewal	Growth	7-d	1000					(Stark, 1999)
	Pimephales promelas			Renewal	Growth	7-d	1000					(Stark, 1999)
	Pimephales promelas			Renewal	Growth	7-d	1000					(Stark, 1999)
	Pimephales promelas			Renewal	Growth	7-d	1000					(Stark, 1999)
	Pimephales promelas			Renewal	Growth	7-d	1000					(Stark, 1999)
	Pimephales promelas			Renewal	Growth	7-d	1000					(Stark, 1999)
	Pimephales promelas			Renewal	Growth	7-d	1000					(Stark, 1999)
	Pimephales promelas			Renewal	Growth	7-d	500					(Stark, 1999)
	Pimephales promelas			Renewal	Growth	7-d	1000					(Stark, 1999)
	Pimephales promelas			Renewal	Growth	7-d	500					(Taylor et al., 1988)
	Sander lucioperca	Sexually mature	3-4 Year(s)	Pulse	Growth	10-d	10000					(Policar et al., 2019)
	Sander lucioperca	Sexually mature	3-4 Year(s)	Pulse	Mortality	10-d	10000					(Policar et al., 2019)
	Sander lucioperca	Sexually mature	3-4 Year(s)	Pulse	Growth	10-d	10000					(Policar et al., 2019)
	Sander lucioperca	Sexually mature	3-4 Year(s)	Pulse	Mortality	10-d	10000					(Policar et al., 2019)
	Ictalurus punctatus	Juvenile		Food	Growth	70-d	40					(Welker et al., 2011)

## Sheet: Table S6
Chronic survival data (parents)								Chronic reproduction data (number of neonates)
MHW-Cl Control (@500 µS/cm)								MHW-Cl Control (@500 µS/cm)
Day	1	2	3	4	5	6	7	Day	1	2	3	4	5	6	7
Rep 1	1	1	1	1	1	1	1	Rep 1	0	0	4	5	0	8	9
Rep 2	1	1	1	1	1	1	1	Rep 2	0	0	2	3	0	5	5
Rep 3	1	1	1	1	1	1	1	Rep 3	0	0	2	5	0	7	8
Rep 4	1	1	1	1	1	1	1	Rep 4	0	0	0	4	4	7	0
Rep 5	1	1	1	1	1	1	1	Rep 5	0	0	0	2	5	7	0
Rep 6	1	1	1	1	1	1	1	Rep 6	0	0	0	4	5	4	0
Rep 7	1	1	1	1	1	1	1	Rep 7	0	0	4	5	0	8	5
Rep 8	1	1	1	1	1	1	1	Rep 8	0	0	2	4	4	0	8
Rep 9	1	1	1	1	1	1	1	Rep 9	0	0	3	5	5	0	9
Rep 10	1	1	1	1	1	1	1	Rep 10	0	0	2	4	0	6	8
0.5 mg/L dissolved Ba								0.5 mg/L dissolved Ba
Rep 1	1	1	1	1	1	1	1	Rep 1	0	0	0	0	4	6	5
Rep 2	1	1	1	1	1	1	1	Rep 2	0	0	2	4	6	0	8
Rep 3	1	1	1	1	1	1	1	Rep 3	0	0	0	4	4	5	0
Rep 4	1	1	1	1	1	1	1	Rep 4	0	0	3	0	4	5	7
Rep 5	1	1	1	1	1	1	1	Rep 5	0	0	3	0	4	4	7
Rep 6	1	1	1	1	1	1	1	Rep 6	0	0	0	6	5	7	0
Rep 7	1	1	1	1	1	1	1	Rep 7	0	0	0	2	5	6	0
Rep 8	1	1	1	1	1	1	1	Rep 8	0	0	2	4	0	6	8
Rep 9	1	1	1	1	1	1	1	Rep 9	0	0	2	6	0	8	9
Rep 10	1	1	1	1	1	1	1	Rep 10	0	0	2	4	0	6	8
1 mg/L dissolved Ba								1 mg/L dissolved Ba
Rep 1	1	1	1	1	1	1	1	Rep 1	0	0	0	1	4	3	6
Rep 2	1	1	1	1	1	1	1	Rep 2	0	0	0	3	5	6	0
Rep 3	1	1	1	1	1	1	1	Rep 3	0	0	0	2	3	4	4
Rep 4	1	1	1	1	1	1	1	Rep 4	0	0	0	2	2	4	7
Rep 5	1	1	1	1	1	1	1	Rep 5	0	0	0	2	5	5	5
Rep 6	1	1	1	1	1	1	1	Rep 6	0	0	4	0	5	0	5
Rep 7	1	1	1	1	1	1	1	Rep 7	0	0	1	0	3	4	4
Rep 8	1	1	1	1	1	1	1	Rep 8	0	0	0	2	3	4	6
Rep 9	Parent died mishandled day 2							Rep 9	Parent died mishandled day 2
Rep 10	1	1	1	1	1	1	1	Rep 10	0	0	0	2	3	4	0
2 mg/L dissolved Ba								2 mg/L dissolved Ba
Rep 1	1	1	1	1	1	1	1	Rep 1	0	0	2	4	5	0	0
Rep 2	1	1	1	1	1	1	1	Rep 2	0	0	0	2	3	4	0
Rep 3	1	1	1	1	1	1	1	Rep 3	0	0	0	4	5	7	0
Rep 4	1	1	1	1	1	1	1	Rep 4	0	0	0	2	3	4	0
Rep 5	1	1	1	1	1	1	1	Rep 5	0	0	0	3	3	6	5
Rep 6	1	1	1	1	1	1	1	Rep 6	0	0	4	0	6	0	5
Rep 7	1	1	1	1	1	1	1	Rep 7	0	0	2	4	0	6	4
Rep 8	1	1	1	1	1	1	1	Rep 8	0	0	0	2	4	6	0
Rep 9	1	1	1	1	1	1	1	Rep 9	0	0	4	0	4	5	3
Rep 10	1	1	1	1	1	1	1	Rep 10	0	0	0	2	4	3	0
4 mg/L dissolved Ba								4 mg/L dissolved Ba
Rep 1	1	1	1	1	1	1	1	Rep 1	0	0	0	2	4	0	4
Rep 2	1	1	1	1	1	1	1	Rep 2	0	0	3	0	4	4	5
Rep 3	1	1	1	1	1	1	1	Rep 3	0	0	3	0	6	0	7
Rep 4	1	1	1	1	1	1	1	Rep 4	0	0	2	4	0	5	6
Rep 5	1	1	1	1	1	1	1	Rep 5	0	0	0	2	4	6	0
Rep 6	1	1	1	1	1	1	1	Rep 6	0	0	0	3	5	7	0
Rep 7	1	1	1	1	1	1	1	Rep 7	0	0	0	2	4	0	5
Rep 8	1	1	1	1	1	1	1	Rep 8	0	0	4	0	6	6	0
Rep 9	1	1	1	1	1	1	1	Rep 9	0	0	0	2	3	0	4
Rep 10	1	1	1	1	1	1	1	Rep 10	0	0	1	4	0	6	7
8 mg/L dissolved Ba								8 mg/L dissolved Ba
Rep 1	1	1	1	1	1	1	1	Rep 1	0	0	0	1	4	0	3
Rep 2	1	1	1	0	0	0	0	Rep 2	0	0	0	M	M	M	M
Rep 3	1	1	1	1	1	1	1	Rep 3	0	0	0	2	3	0	4
Rep 4	1	1	1	1	1	1	1	Rep 4	0	0	0	2	4	6	0
Rep 5	1	1	1	1	1	1	1	Rep 5	0	0	0	2	4	4	0
Rep 6	1	1	1	1	1	1	1	Rep 6	0	0	0	4	0	6	7
Rep 7	1	1	1	1	1	1	1	Rep 7	0	0	0	2	4	4	0
Rep 8	1	1	1	1	1	1	1	Rep 8	0	0	0	1	3	0	3
Rep 9	1	1	1	1	1	1	1	Rep 9	0	0	0	1	3	6	0
Rep 10	1	1	1	1	1	1	1	Rep 10	0	0	0	2	4	5	6
16 mg/L dissolved Ba								16 mg/L dissolved Ba
Rep 1	1	1	1	1	1	1	1	Rep 1	0	0	0	0	4	5	0
Rep 2	1	1	1	1	1	1	1	Rep 2	0	0	1	0	0	2	0
Rep 3	1	1	1	1	1	1	1	Rep 3	0	0	0	0	2	0	5
Rep 4	1	1	1	1	1	1	1	Rep 4	0	0	1	4	0	0	4
Rep 5	1	1	1	1	1	1	1	Rep 5	0	0	0	1	4	7	0
Rep 6	1	1	1	1	1	1	1	Rep 6	0	0	0	0	2	5	6
Rep 7	1	1	1	1	1	1	1	Rep 7	0	0	1	1	0	2	4
Rep 8	1	1	1	1	1	1	1	Rep 8	0	0	1	3	4	0	0
Rep 9	1	1	1	1	1	1	1	Rep 9	0	0	2	0	0	1	5
Rep 10	1	1	1	1	1	1	1	Rep 10	0	0	0	0	0	1	3

## Sheet: Table S7
Chronic survival data (parents)							Chronic reproduction data (number of neonates)
MHW-Cl Control (@500 µS/cm)							MHW-Cl Control (@500 µS/cm)
Day	1	2	3	4	5	6	Day	1	2	3	4	5	6
Rep 1	1	1	1	1	1	1	Rep 1	0	0	0	4	7	0
Rep 2	1	1	1	1	1	1	Rep 2	0	0	0	5	7	9
Rep 3	1	1	1	1	1	1	Rep 3	0	0	8	0	8	9
Rep 4	1	1	1	1	1	1	Rep 4	0	0	0	6	10	13
Rep 5	1	1	1	1	1	1	Rep 5	0	0	8	0	9	11
Rep 6	1	1	1	1	1	1	Rep 6	0	0	7	0	8	13
Rep 7	1	1	1	1	1	1	Rep 7	0	0	5	0	10	1
Rep 8	1	1	1	1	1	1	Rep 8	0	0	6	0	9	13
Rep 9	1	1	1	1	1	1	Rep 9	0	0	0	6	11	0
Rep 10	1	1	1	1	1	1	Rep 10	0	0	6	0	10	9
+205 mg/L NaCl							+205 mg/L NaCl
Rep 1	1	1	1	1	1	1	Rep 1	0	0	0	5	8	13
Rep 2	1	1	1	1	1	1	Rep 2	0	0	0	5	7	10
Rep 3	1	1	1	1	1	1	Rep 3	0	0	0	5	8	12
Rep 4	1	1	1	1	1	1	Rep 4	0	0	0	6	10	13
Rep 5	1	1	1	1	1	1	Rep 5	0	0	6	0	10	13
Rep 6	1	1	1	1	1	1	Rep 6	0	0	0	5	11	12
Rep 7	1	1	1	1	1	1	Rep 7	0	0	5	0	6	10
Rep 8	1	1	1	1	1	1	Rep 8	0	0	6	0	9	11
Rep 9	1	1	1	1	1	1	Rep 9	0	0	0	8	8	12
Rep 10	1	1	1	1	1	1	Rep 10	0	0	0	5	10	12
+410 mg/L NaCl							+410 mg/L NaCl
Rep 1	1	1	1	1	1	1	Rep 1	0	0	0	6	8	0
Rep 2	1	1	1	1	1	1	Rep 2	0	0	0	6	9	12
Rep 3	1	1	1	1	1	0	Rep 3	0	0	5	0	1	M
Rep 4	1	1	1	1	1	1	Rep 4	0	0	6	0	12	11
Rep 5	1	1	1	1	1	1	Rep 5	0	0	0	5	10	13
Rep 6	1	1	1	1	1	1	Rep 6	0	0	0	6	7	12
Rep 7	1	1	1	1	1	1	Rep 7	0	0	0	3	6	3
Rep 8	1	1	1	1	1	0	Rep 8	0	0	6	0	10	M
Rep 9	1	1	1	0	0	0	Rep 9	0	0	2	M	M	M
Rep 10	1	1	1	1	1	1	Rep 10	0	0	7	0	9	13
+615 mg/L NaCl							+615 mg/L NaCl
Rep 1	1	1	1	1	1	0	Rep 1	0	0	0	5	4	M
Rep 2	1	1	1	1	1	1	Rep 2	0	0	0	6	8	1
Rep 3	1	1	1	1	1	0	Rep 3	0	0	0	6	1	M
Rep 4	1	1	1	1	0	0	Rep 4	0	0	0	7	M	M
Rep 5	1	1	1	1	1	1	Rep 5	0	0	4	0	10	12
Rep 6	1	1	1	1	1	0	Rep 6	0	0	0	5	8	M
Rep 7	1	1	1	1	1	1	Rep 7	0	0	6	0	11	1
Rep 8	1	1	1	1	1	0	Rep 8	0	0	6	0	7	M
Rep 9	1	1	1	1	1	1	Rep 9	0	0	0	6	8	10
Rep 10	1	1	1	1	1	1	Rep 10	0	0	5	0	9	11
+820 mg/L NaCl							+820 mg/L NaCl
Rep 1	1	1	1	1	1	1	Rep 1	0	0	0	4	9	8
Rep 2	1	1	1	1	1	1	Rep 2	0	0	0	7	6	0
Rep 3	1	1	1	1	1	1	Rep 3	0	0	0	3	7	7
Rep 4	1	1	1	1	0	0	Rep 4	0	0	0	2	M	M
Rep 5	1	1	1	1	1	0	Rep 5	0	0	5	0	0	M
Rep 6	1	1	1	1	1	1	Rep 6	0	0	0	4	8	7
Rep 7	1	1	1	1	1	0	Rep 7	0	0	4	0	7	M
Rep 8	1	1	1	1	1	0	Rep 8	0	0	0	4	3	M
Rep 9	1	1	1	1	1	1	Rep 9	0	0	4	0	8	8
Rep 10	1	1	1	1	1	1	Rep 10	0	0	5	0	8	9
+1025 mg/L NaCl							+1025 mg/L NaCl
Rep 1	1	1	1	1	0	0	Rep 1	0	0	0	5	M	M
Rep 2	1	1	1	0	0	0	Rep 2	0	0	0	M	M	M
Rep 3	1	1	1	1	1	0	Rep 3	0	0	0	0	0	M
Rep 4	1	1	1	1	1	1	Rep 4	0	0	0	6	3	9
Rep 5	1	1	1	1	0	0	Rep 5	0	0	7	0	M	M
Rep 6	1	1	1	1	1	0	Rep 6	0	0	4	0	6	M
Rep 7	1	1	1	0	0	0	Rep 7	0	0	7	M	M	M
Rep 8	1	1	1	0	0	0	Rep 8	0	0	6	M	M	M
Rep 9	1	1	1	1	1	1	Rep 9	0	0	2	2	5	9
Rep 10	0	0	0	0	0	0	Rep 10	M	M	M	M	M	M
+1230 mg/L NaCl							+1230 mg/L NaCl
Rep 1	1	1	1	1	0	0	Rep 1	0	0	0	4	M	M
Rep 2	1	1	1	1	1	1	Rep 2	0	0	0	0	7	0
Rep 3	1	1	1	1	1	0	Rep 3	0	0	0	0	1	M
Rep 4	1	1	0	0	0	0	Rep 4	0	0	M	M	M	M
Rep 5	1	1	1	1	1	1	Rep 5	0	0	0	4	7	0
Rep 6	1	1	0	0	0	0	Rep 6	0	0	M	M	M	M
Rep 7	1	1	0	0	0	0	Rep 7	0	0	M	M	M	M
Rep 8	1	1	1	0	0	0	Rep 8	0	0	4	M	M	M
Rep 9	1	1	1	0	0	0	Rep 9	0	0	0	M	M	M
Rep 10	1	1	0	0	0	0	Rep 10	0	0	M	M	M	M
+1435 mg/L NaCl							+1435 mg/L NaCl
Rep 1	1	1	0	0	0	0	Rep 1	0	0	M	M	M	M
Rep 2	1	1	0	0	0	0	Rep 2	0	0	M	M	M	M
Rep 3	1	1	1	1	1	1	Rep 3	0	0	0	2	0	3
Rep 4	1	1	1	1	1	1	Rep 4	0	0	0	1	3	0
Rep 5	1	1	1	0	0	0	Rep 5	0	0	0	M	M	M
Rep 6	0	0	0	0	0	0	Rep 6	M	M	M	M	M	M
Rep 7	1	1	0	0	0	0	Rep 7	0	0	M	M	M	M
Rep 8	1	1	1	1	1	1	Rep 8	0	0	0	0	0	0
Rep 9	1	1	1	1	1	0	Rep 9	0	0	0	0	0	M
Rep 10	1	1	1	0	0	0	Rep 10	0	0	0	M	M	M

## Sheet: Table S8
Chronic survival data (parents)								Chronic reproduction data (number of neonates)
MHW-Cl Control (@500 µS/cm)								MHW-Cl Control (@500 µS/cm)
Day	1	2	3	4	5	6	7	Day	1	2	3	4	5	6	7
Rep 1	1	1	1	1	1	1	1	Rep 1	0	0	0	0	5	5	0
Rep 2	1	1	1	1	1	1	1	Rep 2	0	0	0	0	4	6	0
Rep 3	1	1	1	1	1	1	1	Rep 3	0	0	0	4	0	6	8
Rep 4	1	1	1	1	1	1	1	Rep 4	0	0	0	6	0	7	12
Rep 5	1	1	1	1	1	1	1	Rep 5	0	0	0	4	0	5	9
Rep 6	1	1	1	1	1	1	1	Rep 6	0	0	0	4	8	0	11
Rep 7	1	1	1	1	1	1	1	Rep 7	0	0	0	4	8	0	8
Rep 8	1	1	1	1	1	1	1	Rep 8	0	0	0	5	10	0	6
Rep 9	1	1	1	1	1	1	1	Rep 9	0	0	0	5	8	0	11
Rep 10	1	1	1	1	1	1	1	Rep 10	0	0	0	0	5	8	0
1.5 mg/L dissolved Ba & +410 mg/L NaCl								1.5 mg/L dissolved Ba & +410 mg/L NaCl
Rep 1	1	1	1	1	1	1	1	Rep 1	0	0	0	7	0	7	8
Rep 2	1	1	1	1	1	1	1	Rep 2	0	0	0	0	4	5	9
Rep 3	1	1	1	1	1	1	1	Rep 3	0	0	0	6	0	8	9
Rep 4	1	1	1	1	1	1	1	Rep 4	0	0	0	5	0	6	8
Rep 5	1	1	1	1	1	1	1	Rep 5	0	0	0	6	9	0	13
Rep 6	1	1	1	1	1	1	1	Rep 6	0	0	0	7	9	0	10
Rep 7	1	1	1	1	1	1	1	Rep 7	0	0	0	0	8	11	0
Rep 8	1	1	1	1	1	1	1	Rep 8	0	0	0	6	7	0	8
Rep 9	1	1	1	1	1	1	1	Rep 9	0	0	0	7	5	0	10
Rep 10	1	1	1	1	1	1	1	Rep 10	0	0	0	7	0	8	11
1.5 mg/L dissolved Ba & +820 mg/L NaCl								1.5 mg/L dissolved Ba & +820 mg/L NaCl
Rep 1	1	1	1	1	1	1	0	Rep 1	0	0	0	0	7	3	M
Rep 2	1	1	1	1	1	1	0	Rep 2	0	0	0	4	0	5	M
Rep 3	1	1	1	1	1	1	1	Rep 3	0	0	0	6	0	6	6
Rep 4	1	1	1	1	1	1	1	Rep 4	0	0	0	4	0	3	7
Rep 5	1	1	1	1	1	1	1	Rep 5	0	0	0	6	8	0	5
Rep 6	1	1	1	1	1	1	1	Rep 6	0	0	0	6	6	0	7
Rep 7	1	1	1	1	1	1	1	Rep 7	0	0	0	4	4	0	6
Rep 8	1	1	1	1	0	0	0	Rep 8	0	0	0	5	M	M	M
Rep 9	1	1	1	1	1	1	1	Rep 9	0	0	0	4	0	3	3
Rep 10	1	1	1	1	1	1	0	Rep 10	0	0	0	5	0	2	M
1.5 mg/L dissolved Ba & +1230 mg/L NaCl								1.5 mg/L dissolved Ba & +1230 mg/L NaCl
Rep 1	1	1	1	1	1	1	1	Rep 1	0	0	0	7	0	8	7
Rep 2	1	1	1	1	0	0	0	Rep 2	0	0	0	5	M	M	M
Rep 3	1	1	1	1	1	1	1	Rep 3	0	0	0	5	7	0	9
Rep 4	1	1	1	1	1	0	0	Rep 4	0	0	0	0	1	M	M
Rep 5	1	1	1	1	1	1	1	Rep 5	0	0	0	5	0	7	7
Rep 6	1	1	1	1	1	0	0	Rep 6	0	0	1	4	7	M	M
Rep 7	1	1	1	1	0	0	0	Rep 7	0	0	0	0	M	M	M
Rep 8	1	1	1	1	0	0	0	Rep 8	0	0	0	0	M	M	M
Rep 9	1	1	1	1	1	1	1	Rep 9	0	0	0	6	0	6	7
Rep 10	1	1	1	1	1	1	1	Rep 10	0	0	0	5	0	6	7
3 mg/L dissolved Ba & +410 mg/L NaCl								3 mg/L dissolved Ba & +410 mg/L NaCl
Rep 1	1	1	1	1	1	1	1	Rep 1	0	0	0	6	0	5	6
Rep 2	1	1	1	1	1	1	1	Rep 2	0	0	0	0	6	8	0
Rep 3	1	1	1	1	1	1	1	Rep 3	0	0	0	2	0	9	7
Rep 4	1	1	1	1	1	1	1	Rep 4	0	0	0	6	0	8	10
Rep 5	1	1	1	1	1	1	1	Rep 5	0	0	0	3	0	5	9
Rep 6	1	1	1	1	1	1	1	Rep 6	0	0	0	4	6	0	9
Rep 7	1	1	1	1	1	1	1	Rep 7	0	0	0	4	6	0	8
Rep 8	1	1	1	1	1	1	1	Rep 8	0	0	0	5	8	11	0
Rep 9	1	1	1	1	1	1	1	Rep 9	0	0	0	3	0	9	8
Rep 10	1	1	1	1	1	1	1	Rep 10	0	0	0	6	6	0	9
3 mg/L dissolved Ba & +820 mg/L NaCl								3 mg/L dissolved Ba & +820 mg/L NaCl
Rep 1	1	1	1	1	1	1	0	Rep 1	0	0	0	4	0	5	M
Rep 2	1	1	1	1	1	1	1	Rep 2	0	0	0	4	8	0	4
Rep 3	1	1	1	1	1	1	1	Rep 3	0	0	0	6	6	0	6
Rep 4	1	1	1	1	1	1	1	Rep 4	0	0	0	6	8	0	6
Rep 5	1	1	1	1	1	1	1	Rep 5	0	0	7	0	2	3	0
Rep 6	1	1	1	1	1	1	1	Rep 6	0	0	0	4	5	0	5
Rep 7	1	1	1	1	1	1	1	Rep 7	0	0	0	4	6	4	0
Rep 8	1	1	1	1	1	1	1	Rep 8	0	0	5	0	8	5	0
Rep 9	1	1	1	1	1	1	1	Rep 9	0	0	0	7	7	0	5
Rep 10	1	1	1	1	1	0	0	Rep 10	0	0	0	3	5	M	M
3 mg/L dissolved Ba & +1230 mg/L NaCl								3 mg/L dissolved Ba & +1230 mg/L NaCl
Rep 1	1	1	1	1	1	0	0	Rep 1	0	0	0	5	0	M	M
Rep 2	1	1	1	1	1	0	0	Rep 2	0	0	0	6	0	M	M
Rep 3	1	1	1	1	1	1	1	Rep 3	0	0	0	4	0	7	6
Rep 4	1	1	1	1	1	1	1	Rep 4	0	0	0	3	5	0	7
Rep 5	1	1	1	1	0	0	0	Rep 5	0	0	0	3	M	M	M
Rep 6	1	1	1	1	0	0	0	Rep 6	0	0	0	5	M	M	M
Rep 7	1	1	1	1	1	1	1	Rep 7	0	0	0	4	6	0	2
Rep 8	1	1	1	1	1	1	1	Rep 8	0	0	0	5	4	0	5
Rep 9	1	1	1	1	1	1	1	Rep 9	0	0	0	5	5	0	7
Rep 10	1	1	1	1	1	1	1	Rep 10	0	0	0	3	7	0	5
6 mg/L dissolved Ba & +410 mg/L NaCl								6 mg/L dissolved Ba & +410 mg/L NaCl
Rep 1	1	1	1	1	1	1	1	Rep 1	0	0	0	4	0	6	9
Rep 2	1	1	1	1	1	1	1	Rep 2	0	0	0	5	0	9	6
Rep 3	1	1	1	1	1	1	1	Rep 3	0	0	0	6	0	10	10
Rep 4	1	1	1	1	1	1	1	Rep 4	0	0	0	5	0	13	10
Rep 5	1	1	1	1	1	1	1	Rep 5	0	0	0	6	8	0	8
Rep 6	1	1	1	1	1	1	1	Rep 6	0	0	0	5	6	0	9
Rep 7	1	1	1	1	1	1	1	Rep 7	0	0	0	5	8	0	9
Rep 8	1	1	1	1	1	1	1	Rep 8	0	0	0	5	5	8	0
Rep 9	1	1	1	1	1	1	1	Rep 9	0	0	0	4	4	0	11
Rep 10	1	1	1	1	1	1	1	Rep 10	0	0	0	4	5	0	8
6 mg/L dissolved Ba & +820 mg/L NaCl								6 mg/L dissolved Ba & +820 mg/L NaCl
Rep 1	1	1	1	1	1	1	0	Rep 1	0	0	0	6	5	2	M
Rep 2	1	1	1	1	1	1	1	Rep 2	0	0	0	4	0	6	1
Rep 3	1	1	1	1	1	1	1	Rep 3	0	0	0	4	0	6	5
Rep 4	1	1	1	1	1	1	1	Rep 4	0	0	0	5	5	0	7
Rep 5	1	1	1	1	1	1	1	Rep 5	0	0	0	3	0	5	6
Rep 6	1	1	1	1	1	1	1	Rep 6	0	0	0	3	9	0	11
Rep 7	1	1	1	1	1	1	1	Rep 7	0	0	0	6	8	0	8
Rep 8	1	1	1	1	1	1	1	Rep 8	0	0	0	5	8	0	8
Rep 9	1	1	1	1	1	1	1	Rep 9	0	0	0	5	7	0	9
Rep 10	1	1	1	1	1	1	1	Rep 10	0	0	0	3	5	0	3
6 mg/L dissolved Ba & +1230 mg/L NaCl								6 mg/L dissolved Ba & +1230 mg/L NaCl
Rep 1	1	1	1	1	1	1	1	Rep 1	0	0	0	0	3	7	0
Rep 2	1	1	1	1	1	1	1	Rep 2	0	0	0	4	0	5	5
Rep 3	1	1	1	1	0	0	0	Rep 3	0	0	0	3	M	M	M
Rep 4	1	1	1	1	1	1	1	Rep 4	0	0	0	2	5	0	3
Rep 5	1	1	1	1	1	1	1	Rep 5	0	0	0	4	3	0	4
Rep 6	1	1	1	1	1	1	1	Rep 6	0	0	0	2	7	0	5
Rep 7	1	1	1	1	1	0	0	Rep 7	0	0	0	6	2	M	M
Rep 8	1	1	1	1	1	1	1	Rep 8	0	0	0	4	8	0	4
Rep 9	1	1	1	1	1	1	1	Rep 9	0	0	5	0	6	0	0
Rep 10	1	1	1	1	1	1	1	Rep 10	0	0	0	5	0	0	0
12 mg/L dissolved Ba & +410 mg/L NaCl								12 mg/L dissolved Ba & +410 mg/L NaCl
Rep 1	1	1	1	1	1	1	1	Rep 1	0	0	0	0	6	7	0
Rep 2	1	1	1	1	0	0	0	Rep 2	0	0	0	5	M	M	M
Rep 3	1	1	1	1	1	1	1	Rep 3	0	0	0	6	0	6	0
Rep 4	1	1	1	1	1	1	1	Rep 4	0	0	0	4	0	6	7
Rep 5	1	1	1	1	1	1	0	Rep 5	0	0	0	5	0	2	M
Rep 6	1	1	1	1	1	1	1	Rep 6	0	0	0	4	8	0	8
Rep 7	1	1	1	1	1	1	1	Rep 7	0	0	0	0	0	0	0
Rep 8	1	1	1	1	1	1	1	Rep 8	0	0	0	6	7	0	8
Rep 9	1	1	1	1	1	1	1	Rep 9	0	0	0	5	6	0	6
Rep 10	1	1	1	1	1	1	1	Rep 10	0	0	0	0	4	0	1
12 mg/L dissolved Ba & +820 mg/L NaCl								12 mg/L dissolved Ba & +820 mg/L NaCl
Rep 1	1	1	1	1	1	1	1	Rep 1	0	0	0	0	5	7	0
Rep 2	1	1	1	1	1	0	0	Rep 2	0	0	0	3	1	M	M
Rep 3	1	1	1	1	1	1	1	Rep 3	0	0	0	5	0	3	3
Rep 4	1	1	1	1	1	1	1	Rep 4	0	0	0	6	6	0	0
Rep 5	1	1	1	1	1	1	1	Rep 5	0	0	0	6	4	0	6
Rep 6	1	1	1	1	1	1	1	Rep 6	0	0	0	5	5	0	8
Rep 7	1	1	1	1	1	0	0	Rep 7	0	0	0	4	4	M	M
Rep 8	1	1	1	1	1	1	1	Rep 8	0	0	0	3	0	4	3
Rep 9	1	1	1	1	1	1	1	Rep 9	0	0	0	3	0	0	4
Rep 10	1	1	1	1	1	1	1	Rep 10	0	0	0	6	0	6	7
12 mg/L dissolved Ba & +1230 mg/L NaCl								12 mg/L dissolved Ba & +1230 mg/L NaCl
Rep 1	1	1	1	1	0	0	0	Rep 1	0	0	0	4	M	M	M
Rep 2	1	1	1	1	1	1	1	Rep 2	0	0	0	6	0	0	4
Rep 3	1	1	1	1	1	1	1	Rep 3	0	0	0	1	0	5	8
Rep 4	1	1	1	1	1	1	0	Rep 4	0	0	0	2	0	2	M
Rep 5	1	1	1	1	1	1	1	Rep 5	0	0	0	5	0	0	6
Rep 6	1	1	1	1	1	1	1	Rep 6	0	0	0	0	5	0	8
Rep 7	1	1	1	1	0	0	0	Rep 7	0	0	0	4	M	M	M
Rep 8	1	1	1	1	1	1	1	Rep 8	0	0	0	3	3	0	5
Rep 9	1	1	1	1	1	1	1	Rep 9	0	0	0	2	4	5	0
Rep 10	1	1	1	1	1	1	1	Rep 10	0	0	0	5	0	3	7
